# Supplementary material for: Mutation of OsKIF14.3, a Kinesin-14 Subfamily Protein, Altered Starch Metabolism and Caused Yellowish Leaf in Rice
Source: Int J Mol Sci. 2025 Nov 29;26(23):11577. doi: 10.3390/ijms262311577 (PMC12692232; doi:10.3390/ijms262311577)
Supplement: Supplementary file 1 [file ijms-26-11577-s001.zip]

Archive with 1 entries (1 files):
- ijms-3954506-supplementary.pdf
